# Supplementary material for: Subjective memory impairment after electroconvulsive therapy – potentially modifiable?
Source: BJPsych Open. 2020 Apr 6;6(3):e38. doi: 10.1192/bjo.2020.20 (PMC7189405; doi:10.1192/bjo.2020.20)
Supplement: Supplementary file 1 [file S2056472420000204sup.zip]

Archive with 2 entries (2 files):
- S2056472420000204sup001.pdf
- S2056472420000204sup002.pdf
